# Supplementary material for: The Relationship Between Aortic Knob Width and Metabolic Syndrome in Women with Polycystic Ovary Syndrome
Source: J Clin Med. 2026 Jul 6;15(13):5273. doi: 10.3390/jcm15135273 (PMC13362919; doi:10.3390/jcm15135273)
Supplement: Supplementary file 1 [file jcm-15-05273-s001.zip]

Archive with 1 entries (1 files):
- jcm-4352579-supplementary.pdf
